# Supplementary material for: Resolving Difficult Phylogenetic Questions: Why More Sequences Are Not Enough
Source: PLoS Biol. 2011 Mar 15;9(3):e1000602. doi: 10.1371/journal.pbio.1000602 (PMC3057953; doi:10.1371/journal.pbio.1000602)
Supplement: Dataset S1 — Updated alignment of the Schierwater et al. dataset under the Nexus format. (0.10 MB ZIP) [file pbio.1000602.s001.zip]

Archive with 1 entries (1 files):
- concat-SCHI24update_MB.nex
